# Supplementary material for: Identification of a Gait Pattern for Detecting Mild Cognitive Impairment in Parkinson’s Disease
Source: Sensors (Basel). 2023 Feb 10;23(4):1985. doi: 10.3390/s23041985 (PMC9963713; doi:10.3390/s23041985)
Supplement: Supplementary file 1 [file sensors-23-01985-s001.zip]

Archive with 1 entries (1 files):
- sensors-2106058-supplementary.pdf
